# Supplementary material for: Finding and extending ancient simple sequence repeat-derived regions in the human genome
Source: Mob DNA. 2020 Feb 17;11:11. doi: 10.1186/s13100-020-00206-y (PMC7027126; doi:10.1186/s13100-020-00206-y)
Supplement: Supplementary file 7 — Additional file 7 : Table S2. SSR-clouds recovery of Tandem Repeats Finder (TRF) loci. SSR-clouds loci with a merge distance of 0 bp were divided into 3 nested sets based on the most stringent oligo used to annotate each locus and compared to TRF loci. Comparisons were also made for SSR-clouds loci with FDR ≤ 5%. Cells in the table report the number of SSR-Clouds loci that overlap TRF loci and the number of bp within overlapping loci. We also report the number of novel SSR-clouds loci and bp. Recovery percentages are reported relative to the total number of TRF loci in each comparison category (Poly-A: 669,020; (AC)n: 148,607; All Motifs: 2,212,424) and total length in bp of the TRF loci (Poly-A: 18,468,468; (AC)n: 7,403,867; All Motifs: 88,485,889). [file 13100_2020_206_MOESM7_ESM.xlsx]

## Sheet: Sheet2
Table S2. Summary statistics of perfect SSR loci in hg38 for each SSR family
Motif	Motif Reverse Complement	A	T	G	C	# Nucleotides in Motif	%AT	%GC	Total Loci	Total Nucleotides	Average Locus Length	Longest Locus
A	T	1	0	0	0	1	1	0	703012	12047125	17.136	90
AC	TG	1	0	0	1	2	0.5	0.5	170729	3797349	22.242	161
AAAAAT	TTTTTA	1	1	0	0	2	1	0	155162	2141311	13.8	49
AAAT	TTTA	1	1	0	0	2	1	0	142663	2529416	17.73	72
AAAAT	TTTTA	1	1	0	0	2	1	0	117851	1808375	15.345	388
AAAAAG	TTTTTC	1	0	1	0	2	0.833333	0.166667	116016	1618531	13.951	80
AAAAC	TTTTG	1	0	0	1	2	0.8	0.2	110158	1799309	16.334	71
AAAAG	TTTTC	1	0	1	0	2	0.8	0.2	108341	1583986	14.62	128
ACCTCC	TGGAGG	1	1	0	1	3	0.333333	0.666667	107333	1301510	12.126	43
AAAAAC	TTTTTG	1	0	0	1	2	0.833333	0.166667	102575	1515515	14.775	56
AT	TA	1	1	0	0	2	1	0	93619	1725227	18.428	600
AAAC	TTTG	1	0	0	1	2	0.75	0.25	91575	1542896	16.848	52
AAAG	TTTC	1	0	1	0	2	0.75	0.25	91311	1764832	19.328	334
AG	TC	1	0	1	0	2	0.5	0.5	76587	1314024	17.157	166
AAT	TTA	1	1	0	0	2	1	0	69920	1140522	16.312	79
AAGG	TTCC	1	0	1	0	2	0.5	0.5	49946	949977	19.02	303
AATGG	TTACC	1	1	1	0	3	0.6	0.4	47818	798469	16.698	341
AAC	TTG	1	0	0	1	2	0.666667	0.333333	47384	768242	16.213	56
AAAATT	TTTTAA	1	1	0	0	2	1	0	43211	559469	12.947	36
AAAGAG	TTTCTC	1	0	1	0	2	0.666667	0.333333	39475	518255	13.129	102
AGGG	TCCC	1	0	1	0	2	0.25	0.75	35707	544696	15.255	100
AAATAT	TTTATA	1	1	0	0	2	1	0	35309	459593	13.016	94
AATG	TTAC	1	1	1	0	3	0.75	0.25	34624	513584	14.833	100
ACATAT	TGTATA	1	1	0	1	3	0.833333	0.166667	29304	404082	13.789	277
AAAATG	TTTTAC	1	1	1	0	3	0.833333	0.166667	26628	338060	12.696	27
AGCCTC	TCGGAG	1	1	1	1	4	0.333333	0.666667	25875	329503	12.734	39
AACAG	TTGTC	1	0	1	1	3	0.6	0.4	25662	314741	12.265	87
ACCCCC	TGGGGG	1	0	0	1	2	0.166667	0.833333	25539	337075	13.198	54
AAAAGG	TTTTCC	1	0	1	0	2	0.666667	0.333333	25147	318189	12.653	60
AACTAG	TTGATC	1	1	1	1	4	0.666667	0.333333	23572	284908	12.087	29
AGG	TCC	1	0	1	0	2	0.333333	0.666667	22900	329949	14.408	218
ACACAT	TGTGTA	1	1	0	1	3	0.666667	0.333333	22520	302336	13.425	76
AAATT	TTTAA	1	1	0	0	2	1	0	22351	299546	13.402	77
AAATGT	TTTACA	1	1	1	0	3	0.833333	0.166667	21479	264529	12.316	26
AAAGG	TTTCC	1	0	1	0	2	0.6	0.4	21308	298571	14.012	193
ATCC	TAGG	1	1	0	1	3	0.5	0.5	20996	389884	18.569	533
AGGGG	TCCCC	1	0	1	0	2	0.2	0.8	20911	302366	14.46	164
AGAGGC	TCTCCG	1	0	1	1	3	0.333333	0.666667	20877	267020	12.79	138
AGAGGG	TCTCCC	1	0	1	0	2	0.333333	0.666667	20520	300374	14.638	431
ACCAGT	TGGTCA	1	1	1	1	4	0.5	0.5	19786	238483	12.053	38
AGAT	TCTA	1	1	1	0	3	0.75	0.25	19113	479956	25.111	191
AAATG	TTTAC	1	1	1	0	3	0.8	0.2	18476	246700	13.352	78
AAGAGG	TTCTCC	1	0	1	0	2	0.5	0.5	18182	241094	13.26	75
AAG	TTC	1	0	1	0	2	0.666667	0.333333	18104	301333	16.645	187
AAACAG	TTTGTC	1	0	1	1	3	0.666667	0.333333	17876	224596	12.564	30
ACAT	TGTA	1	1	0	1	3	0.75	0.25	17609	268447	15.245	87
AGGGGG	TCCCCC	1	0	1	0	2	0.166667	0.833333	17383	233042	13.406	77
AATAT	TTATA	1	1	0	0	2	1	0	17310	238497	13.778	200
ACCCC	TGGGG	1	0	0	1	2	0.2	0.8	16814	220090	13.09	52
ACAGAG	TGTCTC	1	0	1	1	3	0.5	0.5	16715	228843	13.691	83
AAGGG	TTCCC	1	0	1	0	2	0.4	0.6	15596	225246	14.443	306
AAATAG	TTTATC	1	1	1	0	3	0.833333	0.166667	15464	195129	12.618	30
AAATTT	TTTAAA	1	1	0	0	2	1	0	14966	192709	12.876	31
AAGAG	TTCTC	1	0	1	0	2	0.6	0.4	14725	198113	13.454	321
AAATAC	TTTATG	1	1	0	1	3	0.833333	0.166667	14101	177079	12.558	59
AGAGG	TCTCC	1	0	1	0	2	0.4	0.6	13813	187615	13.582	231
AAGGAG	TTCCTC	1	0	1	0	2	0.5	0.5	13743	188605	13.724	146
ACC	TGG	1	0	0	1	2	0.333333	0.666667	13741	202054	14.704	632
AGGCGG	TCCGCC	1	0	1	1	3	0.166667	0.833333	13475	166889	12.385	58
AAAATC	TTTTAG	1	1	0	1	3	0.833333	0.166667	12904	162215	12.571	28
AGCCCC	TCGGGG	1	0	1	1	3	0.166667	0.833333	12764	166563	13.049	69
ACTGC	TGACG	1	1	1	1	4	0.4	0.6	12693	155431	12.245	44
AAGGGG	TTCCCC	1	0	1	0	2	0.333333	0.666667	12632	169127	13.389	82
ACATGC	TGTACG	1	1	1	1	4	0.5	0.5	12478	156093	12.509	36
AAAACC	TTTTGG	1	0	0	1	2	0.666667	0.333333	12373	162403	13.126	58
AAACAC	TTTGTG	1	0	0	1	2	0.666667	0.333333	12310	156413	12.706	35
ACACAG	TGTGTC	1	0	1	1	3	0.5	0.5	12185	157486	12.925	64
ATC	TAG	1	1	0	1	3	0.666667	0.333333	11784	185414	15.734	370
ACTCC	TGAGG	1	1	0	1	3	0.4	0.6	11782	168774	14.325	510
AGGC	TCCG	1	0	1	1	3	0.25	0.75	11689	153938	13.169	77
AAAAGC	TTTTCG	1	0	1	1	3	0.666667	0.333333	11517	146840	12.75	29
AAAGGG	TTTCCC	1	0	1	0	2	0.5	0.5	11392	146498	12.86	166
AGGGGC	TCCCCG	1	0	1	1	3	0.166667	0.833333	10854	140375	12.933	68
AAACTG	TTTGAC	1	1	1	1	4	0.666667	0.333333	10755	132460	12.316	27
AGATAT	TCTATA	1	1	1	0	3	0.833333	0.166667	10753	162823	15.142	163
AGC	TCG	1	0	1	1	3	0.333333	0.666667	10747	154768	14.401	79
AAATGG	TTTACC	1	1	1	0	3	0.666667	0.333333	10666	133989	12.562	30
AATT	TTAA	1	1	0	0	2	1	0	10641	156658	14.722	38
AAAAGT	TTTTCA	1	1	1	0	3	0.833333	0.166667	10626	133545	12.568	26
AATATT	TTATAA	1	1	0	0	2	1	0	10311	132147	12.816	30
AAAGAC	TTTCTG	1	0	1	1	3	0.666667	0.333333	10103	127646	12.634	32
AGGGC	TCCCG	1	0	1	1	3	0.2	0.8	10072	131502	13.056	54
AGCCC	TCGGG	1	0	1	1	3	0.2	0.8	9766	128362	13.144	53
AAATTC	TTTAAG	1	1	0	1	3	0.833333	0.166667	9696	121823	12.564	26
AAAACT	TTTTGA	1	1	0	1	3	0.833333	0.166667	9560	121265	12.685	30
ACCATC	TGGTAG	1	1	0	1	3	0.5	0.5	9458	135031	14.277	72
AACAAT	TTGTTA	1	1	0	1	3	0.833333	0.166667	9079	116652	12.849	41
ACACC	TGTGG	1	0	0	1	2	0.4	0.6	8797	118846	13.51	59
AAACAT	TTTGTA	1	1	0	1	3	0.833333	0.166667	8794	110721	12.591	36
AAGCAG	TTCGTC	1	0	1	1	3	0.5	0.5	8729	110418	12.65	74
AAATTG	TTTAAC	1	1	1	0	3	0.833333	0.166667	8670	108340	12.496	29
AATTAT	TTAATA	1	1	0	0	2	1	0	8511	108451	12.742	37
ACAG	TGTC	1	0	1	1	3	0.5	0.5	8490	128095	15.088	51
ACCC	TGGG	1	0	0	1	2	0.25	0.75	8260	112058	13.566	47
AAATC	TTTAG	1	1	0	1	3	0.8	0.2	8244	105475	12.794	53
AGGGCC	TCCCGG	1	0	1	1	3	0.166667	0.833333	8022	104276	12.999	41
AAGAAT	TTCTTA	1	1	1	0	3	0.833333	0.166667	7883	99344	12.602	53
AAAGAT	TTTCTA	1	1	1	0	3	0.833333	0.166667	7822	98009	12.53	26
AATGAT	TTACTA	1	1	1	0	3	0.833333	0.166667	7787	99764	12.812	54
AGGCCC	TCCGGG	1	0	1	1	3	0.166667	0.833333	7771	98800	12.714	38
AAACC	TTTGG	1	0	0	1	2	0.6	0.4	7703	107196	13.916	220
AAAGC	TTTCG	1	0	1	1	3	0.6	0.4	7455	95827	12.854	94
AATAG	TTATC	1	1	1	0	3	0.8	0.2	7453	101875	13.669	191
AGCTCC	TCGAGG	1	1	1	1	4	0.333333	0.666667	7204	92611	12.855	55
AGCAGG	TCGTCC	1	0	1	1	3	0.333333	0.666667	7149	90733	12.692	33
AAGATG	TTCTAC	1	1	1	0	3	0.666667	0.333333	7118	89959	12.638	32
ACTC	TGAG	1	1	0	1	3	0.5	0.5	7096	95194	13.415	59
AGGCC	TCCGG	1	0	1	1	3	0.2	0.8	7095	90153	12.707	31
AGATGG	TCTACC	1	1	1	0	3	0.5	0.5	7041	89172	12.665	41
AATGAG	TTACTC	1	1	1	0	3	0.666667	0.333333	6842	86107	12.585	25
ATCCCC	TAGGGG	1	1	0	1	3	0.333333	0.666667	6794	86157	12.681	56
AAATGC	TTTACG	1	1	1	1	4	0.666667	0.333333	6707	84429	12.588	30
AATATG	TTATAC	1	1	1	0	3	0.833333	0.166667	6572	82943	12.621	30
CCCCCG	GGGGGC	0	0	1	1	2	0	1	6524	87198	13.366	93
AATTC	TTAAG	1	1	0	1	3	0.8	0.2	6414	83553	13.027	73
AACATC	TTGTAG	1	1	0	1	3	0.666667	0.333333	6358	83402	13.118	40
AATC	TTAG	1	1	0	1	3	0.75	0.25	6318	96356	15.251	44
ACACCC	TGTGGG	1	0	0	1	2	0.333333	0.666667	6208	81695	13.16	87
ACAGCC	TGTCGG	1	0	1	1	3	0.333333	0.666667	6165	78146	12.676	45
AAAGTG	TTTCAC	1	1	1	0	3	0.666667	0.333333	6141	76852	12.515	35
AATTAG	TTAATC	1	1	1	0	3	0.833333	0.166667	5974	75211	12.59	27
AGCC	TCGG	1	0	1	1	3	0.25	0.75	5944	82949	13.955	47
AATCTG	TTAGAC	1	1	1	1	4	0.666667	0.333333	5875	72906	12.41	27
AACATT	TTGTAA	1	1	0	1	3	0.833333	0.166667	5810	72661	12.506	28
AAGTGG	TTCACC	1	1	1	0	3	0.5	0.5	5753	73378	12.755	28
ACTGCC	TGACGG	1	1	1	1	4	0.333333	0.666667	5685	72586	12.768	31
AACAAG	TTGTTC	1	0	1	1	3	0.666667	0.333333	5627	71384	12.686	68
ACTCCC	TGAGGG	1	1	0	1	3	0.333333	0.666667	5553	69932	12.594	39
AGAGAT	TCTCTA	1	1	1	0	3	0.666667	0.333333	5545	73691	13.29	113
AGAGC	TCTCG	1	0	1	1	3	0.4	0.6	5457	68967	12.638	43
CCCCG	GGGGC	0	0	1	1	2	0	1	5436	74973	13.792	65
AATAGT	TTATCA	1	1	1	0	3	0.833333	0.166667	5432	69322	12.762	35
CCG	GGC	0	0	1	1	2	0	1	5430	85177	15.686	71
ACAGGG	TGTCCC	1	0	1	1	3	0.333333	0.666667	5396	68823	12.754	53
AGATG	TCTAC	1	1	1	0	3	0.6	0.4	5388	70998	13.177	142
AATGTG	TTACAC	1	1	1	0	3	0.666667	0.333333	5344	66992	12.536	25
ACACTC	TGTGAG	1	1	0	1	3	0.5	0.5	5240	68933	13.155	39
AATCAG	TTAGTC	1	1	1	1	4	0.666667	0.333333	5095	63960	12.553	25
ACCCTC	TGGGAG	1	1	0	1	3	0.333333	0.666667	5001	64038	12.805	53
AAACCC	TTTGGG	1	0	0	1	2	0.5	0.5	4997	64682	12.944	39
ACAGC	TGTCG	1	0	1	1	3	0.4	0.6	4973	64233	12.916	65
ACAGGC	TGTCCG	1	0	1	1	3	0.333333	0.666667	4958	62153	12.536	32
AAGGCC	TTCCGG	1	0	1	1	3	0.333333	0.666667	4953	62232	12.565	29
AACAGC	TTGTCG	1	0	1	1	3	0.5	0.5	4936	63220	12.808	41
AGCATC	TCGTAG	1	1	1	1	4	0.5	0.5	4905	63645	12.976	53
AAAGGC	TTTCCG	1	0	1	1	3	0.5	0.5	4889	61247	12.528	28
AGAGCC	TCTCGG	1	0	1	1	3	0.333333	0.666667	4823	61071	12.662	34
AACCCC	TTGGGG	1	0	0	1	2	0.333333	0.666667	4777	61128	12.796	52
ACTCTC	TGAGAG	1	1	0	1	3	0.5	0.5	4736	59704	12.606	29
AGGATG	TCCTAC	1	1	1	0	3	0.5	0.5	4731	60417	12.77	30
AATGGG	TTACCC	1	1	1	0	3	0.5	0.5	4721	59125	12.524	30
AAATCT	TTTAGA	1	1	0	1	3	0.833333	0.166667	4620	58354	12.631	25
AAACT	TTTGA	1	1	0	1	3	0.8	0.2	4585	60291	13.15	91
AACAGG	TTGTCC	1	0	1	1	3	0.5	0.5	4543	56770	12.496	28
AGCTC	TCGAG	1	1	1	1	4	0.4	0.6	4477	57445	12.831	33
AAATCC	TTTAGG	1	1	0	1	3	0.666667	0.333333	4412	55300	12.534	35
AATAC	TTATG	1	1	0	1	3	0.8	0.2	4402	60868	13.827	137
AATCAT	TTAGTA	1	1	0	1	3	0.833333	0.166667	4374	56327	12.878	46
AAGAGC	TTCTCG	1	0	1	1	3	0.5	0.5	4355	55209	12.677	24
AACCTC	TTGGAG	1	1	0	1	3	0.5	0.5	4346	55208	12.703	24
AACC	TTGG	1	0	0	1	2	0.5	0.5	4337	64981	14.983	61
AATTAC	TTAATG	1	1	0	1	3	0.833333	0.166667	4298	54043	12.574	50
AATGAC	TTACTG	1	1	1	1	4	0.666667	0.333333	4273	53899	12.614	32
AATATC	TTATAG	1	1	0	1	3	0.833333	0.166667	4267	54059	12.669	30
AATGT	TTACA	1	1	1	0	3	0.8	0.2	4250	54879	12.913	69
AGGCCG	TCCGGC	1	0	1	1	3	0.166667	0.833333	4216	53463	12.681	26
AGCTGC	TCGACG	1	1	1	1	4	0.333333	0.666667	4206	53108	12.627	24
AAGCTG	TTCGAC	1	1	1	1	4	0.5	0.5	4128	51701	12.524	24
AAAGCC	TTTCGG	1	0	1	1	3	0.5	0.5	4106	51382	12.514	31
AAGATC	TTCTAG	1	1	1	1	4	0.666667	0.333333	4033	49886	12.369	20
AAGGTG	TTCCAC	1	1	1	0	3	0.5	0.5	4027	50500	12.54	34
AAAGTT	TTTCAA	1	1	1	0	3	0.833333	0.166667	4026	50149	12.456	22
AACATG	TTGTAC	1	1	1	1	4	0.666667	0.333333	4011	50151	12.503	62
AAACTC	TTTGAG	1	1	0	1	3	0.666667	0.333333	4010	50293	12.542	29
ACAGTG	TGTCAC	1	1	1	1	4	0.5	0.5	3946	49511	12.547	30
AATTCC	TTAAGG	1	1	0	1	3	0.666667	0.333333	3923	48978	12.485	22
AAACTT	TTTGAA	1	1	0	1	3	0.833333	0.166667	3914	48570	12.409	28
ACCAGC	TGGTCG	1	0	1	1	3	0.333333	0.666667	3914	49515	12.651	38
ACTGAG	TGACTC	1	1	1	1	4	0.5	0.5	3868	48251	12.474	26
AACAC	TTGTG	1	0	0	1	2	0.6	0.4	3849	49638	12.896	61
AAAGTC	TTTCAG	1	1	1	1	4	0.666667	0.333333	3822	47782	12.502	26
ACAGAT	TGTCTA	1	1	1	1	4	0.666667	0.333333	3816	48873	12.807	47
AGCCTG	TCGGAC	1	1	1	1	4	0.333333	0.666667	3806	47501	12.481	27
AACTTG	TTGAAC	1	1	1	1	4	0.666667	0.333333	3785	47619	12.581	23
ACCTGC	TGGACG	1	1	1	1	4	0.333333	0.666667	3771	47577	12.617	43
AAAGT	TTTCA	1	1	1	0	3	0.8	0.2	3746	47233	12.609	63
AACAT	TTGTA	1	1	0	1	3	0.8	0.2	3689	53841	14.595	112
AAGTCC	TTCAGG	1	1	1	1	4	0.5	0.5	3667	47870	13.054	28
ATCCC	TAGGG	1	1	0	1	3	0.4	0.6	3648	48718	13.355	79
AAGC	TTCG	1	0	1	1	3	0.5	0.5	3632	52656	14.498	63
C	G	0	0	0	1	1	0	1	3577	48786	13.639	81
AAGTAG	TTCATC	1	1	1	0	3	0.666667	0.333333	3561	44563	12.514	29
ACCCTG	TGGGAC	1	1	1	1	4	0.333333	0.666667	3512	45964	13.088	72
AGATGC	TCTACG	1	1	1	1	4	0.5	0.5	3500	43868	12.534	26
ACTCTG	TGAGAC	1	1	1	1	4	0.5	0.5	3488	43795	12.556	48
AAGCC	TTCGG	1	0	1	1	3	0.4	0.6	3396	42933	12.642	28
ACATCC	TGTAGG	1	1	0	1	3	0.5	0.5	3346	42364	12.661	55
ACAGG	TGTCC	1	0	1	1	3	0.4	0.6	3318	42970	12.951	62
ACACGC	TGTGCG	1	0	1	1	3	0.333333	0.666667	3314	43815	13.221	36
ACATC	TGTAG	1	1	0	1	3	0.6	0.4	3314	42178	12.727	82
ATATC	TATAG	1	1	0	1	3	0.8	0.2	3303	43129	13.058	64
ACTAT	TGATA	1	1	0	1	3	0.8	0.2	3300	44928	13.615	83
AAGGTC	TTCCAG	1	1	1	1	4	0.5	0.5	3280	41114	12.535	22
AAGGAC	TTCCTG	1	0	1	1	3	0.5	0.5	3275	41090	12.547	23
AAGGGC	TTCCCG	1	0	1	1	3	0.333333	0.666667	3264	41519	12.72	29
AATACT	TTATGA	1	1	0	1	3	0.833333	0.166667	3257	41959	12.883	58
AAGTG	TTCAC	1	1	1	0	3	0.6	0.4	3202	39922	12.468	25
AAGAC	TTCTG	1	0	1	1	3	0.6	0.4	3201	40957	12.795	68
AACTG	TTGAC	1	1	1	1	4	0.6	0.4	3195	40224	12.59	29
AACCAG	TTGGTC	1	0	1	1	3	0.5	0.5	3176	39620	12.475	23
AATGC	TTACG	1	1	1	1	4	0.6	0.4	3176	40373	12.712	74
AACTGG	TTGACC	1	1	1	1	4	0.5	0.5	3171	39678	12.513	23
AAGATT	TTCTAA	1	1	1	0	3	0.833333	0.166667	3168	39663	12.52	26
AATAGG	TTATCC	1	1	1	0	3	0.666667	0.333333	3138	39239	12.504	53
AAGGC	TTCCG	1	0	1	1	3	0.4	0.6	3087	40842	13.23	52
ACATGG	TGTACC	1	1	1	1	4	0.5	0.5	3086	38305	12.413	23
ACTCAG	TGAGTC	1	1	1	1	4	0.5	0.5	3049	38216	12.534	25
ACATAG	TGTATC	1	1	1	1	4	0.666667	0.333333	3034	38969	12.844	98
ACCTC	TGGAG	1	1	0	1	3	0.4	0.6	3000	37728	12.576	31
AAAGGT	TTTCCA	1	1	1	0	3	0.666667	0.333333	2894	36133	12.485	24
ACCCAG	TGGGTC	1	0	1	1	3	0.333333	0.666667	2885	36518	12.658	48
AACTTC	TTGAAG	1	1	0	1	3	0.666667	0.333333	2877	35842	12.458	22
AACACT	TTGTGA	1	1	0	1	3	0.666667	0.333333	2876	37476	13.031	43
ACAGTC	TGTCAG	1	1	1	1	4	0.5	0.5	2876	35917	12.489	22
AACTCC	TTGAGG	1	1	0	1	3	0.5	0.5	2867	35833	12.498	31
AACAGT	TTGTCA	1	1	1	1	4	0.666667	0.333333	2865	35908	12.533	22
AATGTC	TTACAG	1	1	1	1	4	0.666667	0.333333	2860	35939	12.566	30
AGCATG	TCGTAC	1	1	1	1	4	0.5	0.5	2811	35027	12.461	22
AATAGC	TTATCG	1	1	1	1	4	0.666667	0.333333	2802	35248	12.58	31
ACTGGG	TGACCC	1	1	1	1	4	0.333333	0.666667	2766	34913	12.622	29
CCCCGG	GGGGCC	0	0	1	1	2	0	1	2763	37124	13.436	77
AGATCG	TCTAGC	1	1	1	1	4	0.5	0.5	2748	33256	12.102	23
ATGCCC	TACGGG	1	1	1	1	4	0.333333	0.666667	2717	34102	12.551	29
AATCAC	TTAGTG	1	1	0	1	3	0.666667	0.333333	2695	33687	12.5	22
ATATGC	TATACG	1	1	1	1	4	0.666667	0.333333	2682	34140	12.729	84
AAGACC	TTCTGG	1	0	1	1	3	0.5	0.5	2674	33270	12.442	20
AACCCT	TTGGGA	1	1	0	1	3	0.5	0.5	2666	49523	18.576	1305
AAAGCT	TTTCGA	1	1	1	1	4	0.666667	0.333333	2660	33557	12.615	21
ACCTCT	TGGAGA	1	1	0	1	3	0.5	0.5	2645	33193	12.549	61
ACCAGG	TGGTCC	1	0	1	1	3	0.333333	0.666667	2636	33034	12.532	31
AACACC	TTGTGG	1	0	0	1	2	0.5	0.5	2625	33390	12.72	43
AACTAT	TTGATA	1	1	0	1	3	0.833333	0.166667	2599	32628	12.554	32
AATCT	TTAGA	1	1	0	1	3	0.8	0.2	2597	33210	12.788	61
ACATGT	TGTACA	1	1	1	1	4	0.666667	0.333333	2597	33125	12.755	29
ATGC	TACG	1	1	1	1	4	0.5	0.5	2587	34047	13.161	27
ACACTG	TGTGAC	1	1	1	1	4	0.5	0.5	2552	31738	12.437	21
ACT	TGA	1	1	0	1	3	0.666667	0.333333	2510	37852	15.08	62
AATGGC	TTACCG	1	1	1	1	4	0.5	0.5	2477	31111	12.56	22
AATCTC	TTAGAG	1	1	0	1	3	0.666667	0.333333	2471	30984	12.539	42
ACCT	TGGA	1	1	0	1	3	0.5	0.5	2456	37153	15.127	57
AACTGT	TTGACA	1	1	1	1	4	0.666667	0.333333	2446	30591	12.507	30
ACTATC	TGATAG	1	1	0	1	3	0.666667	0.333333	2444	30635	12.535	24
AAGAGT	TTCTCA	1	1	1	0	3	0.666667	0.333333	2393	29795	12.451	23
AAGCCC	TTCGGG	1	0	1	1	3	0.333333	0.666667	2392	29877	12.49	26
ATATCC	TATAGG	1	1	0	1	3	0.666667	0.333333	2377	30338	12.763	44
AATGGT	TTACCA	1	1	1	0	3	0.666667	0.333333	2361	29696	12.578	30
AAACCT	TTTGGA	1	1	0	1	3	0.666667	0.333333	2318	29108	12.557	49
AACCAC	TTGGTG	1	0	0	1	2	0.5	0.5	2307	29387	12.738	29
AAGAT	TTCTA	1	1	1	0	3	0.8	0.2	2272	28611	12.593	76
ACTGGC	TGACCG	1	1	1	1	4	0.333333	0.666667	2271	28338	12.478	22
ACCCCT	TGGGGA	1	1	0	1	3	0.333333	0.666667	2263	29184	12.896	59
AAGGAT	TTCCTA	1	1	1	0	3	0.666667	0.333333	2211	28114	12.716	82
ACCTGG	TGGACC	1	1	1	1	4	0.333333	0.666667	2140	26810	12.528	47
AACTC	TTGAG	1	1	0	1	3	0.6	0.4	2138	26574	12.429	25
AATGCT	TTACGA	1	1	1	1	4	0.666667	0.333333	2120	26551	12.524	24
ACTGCT	TGACGA	1	1	1	1	4	0.5	0.5	2108	26818	12.722	51
AATTGC	TTAACG	1	1	1	1	4	0.666667	0.333333	2106	25760	12.232	25
ACTG	TGAC	1	1	1	1	4	0.5	0.5	2105	27627	13.124	42
AAGCAC	TTCGTG	1	0	1	1	3	0.5	0.5	2099	26355	12.556	24
ACATCT	TGTAGA	1	1	0	1	3	0.666667	0.333333	2088	26466	12.675	56
ACAGT	TGTCA	1	1	1	1	4	0.6	0.4	2087	26529	12.712	49
ATGCC	TACGG	1	1	1	1	4	0.4	0.6	2085	26401	12.662	31
CCCGG	GGGCC	0	0	1	1	2	0	1	2084	27917	13.396	70
AAGTAT	TTCATA	1	1	1	0	3	0.833333	0.166667	2079	25763	12.392	55
ACGCCC	TGCGGG	1	0	1	1	3	0.166667	0.833333	2074	25352	12.224	28
AATCC	TTAGG	1	1	0	1	3	0.6	0.4	2041	25740	12.611	65
AACCTG	TTGGAC	1	1	1	1	4	0.5	0.5	2038	25486	12.505	24
AACCC	TTGGG	1	0	0	1	2	0.4	0.6	2036	25611	12.579	32
AATACC	TTATGG	1	1	0	1	3	0.666667	0.333333	2031	25313	12.463	39
ACCACT	TGGTGA	1	1	0	1	3	0.5	0.5	1987	25228	12.697	22
ACTGAT	TGACTA	1	1	1	1	4	0.666667	0.333333	1956	24417	12.483	22
ACCAG	TGGTC	1	0	1	1	3	0.4	0.6	1933	24537	12.694	38
AAGCAT	TTCGTA	1	1	1	1	4	0.666667	0.333333	1932	24077	12.462	20
ACATG	TGTAC	1	1	1	1	4	0.6	0.4	1932	24395	12.627	39
AAGCTC	TTCGAG	1	1	1	1	4	0.5	0.5	1896	23719	12.51	23
AATCCT	TTAGGA	1	1	0	1	3	0.666667	0.333333	1886	23642	12.536	35
AGATCC	TCTAGG	1	1	1	1	4	0.5	0.5	1856	23287	12.547	25
CCCG	GGGC	0	0	1	1	2	0	1	1854	24951	13.458	30
AAGT	TTCA	1	1	1	0	3	0.75	0.25	1845	24845	13.466	47
AATCCC	TTAGGG	1	1	0	1	3	0.5	0.5	1830	22872	12.498	24
ACAGCT	TGTCGA	1	1	1	1	4	0.5	0.5	1821	22833	12.539	27
AATGCC	TTACGG	1	1	1	1	4	0.5	0.5	1799	22499	12.506	24
AAGTGT	TTCACA	1	1	1	0	3	0.666667	0.333333	1787	22178	12.411	19
AACTGC	TTGACG	1	1	1	1	4	0.5	0.5	1785	22242	12.461	22
AACTAC	TTGATG	1	1	0	1	3	0.666667	0.333333	1777	22279	12.537	19
ACCATG	TGGTAC	1	1	1	1	4	0.5	0.5	1750	21899	12.514	34
AGATC	TCTAG	1	1	1	1	4	0.6	0.4	1748	21930	12.546	24
ACTCCT	TGAGGA	1	1	0	1	3	0.5	0.5	1743	21838	12.529	27
ACTGG	TGACC	1	1	1	1	4	0.4	0.6	1723	21683	12.584	29
AAGTC	TTCAG	1	1	1	1	4	0.6	0.4	1715	21406	12.482	23
ACCTG	TGGAC	1	1	1	1	4	0.4	0.6	1715	21477	12.523	20
AACTCT	TTGAGA	1	1	0	1	3	0.666667	0.333333	1712	21992	12.846	556
AAGTAC	TTCATG	1	1	1	1	4	0.666667	0.333333	1656	20557	12.414	20
AGGCAT	TCCGTA	1	1	1	1	4	0.5	0.5	1645	21169	12.869	20
AGGATC	TCCTAG	1	1	1	1	4	0.5	0.5	1628	20403	12.533	19
AGCAT	TCGTA	1	1	1	1	4	0.6	0.4	1612	21782	13.512	107
ACTATG	TGATAC	1	1	1	1	4	0.666667	0.333333	1609	20179	12.541	29
AACCAT	TTGGTA	1	1	0	1	3	0.666667	0.333333	1592	19945	12.528	25
ACACT	TGTGA	1	1	0	1	3	0.6	0.4	1562	20276	12.981	89
AAGTCT	TTCAGA	1	1	1	1	4	0.666667	0.333333	1507	18677	12.393	21
AACCTT	TTGGAA	1	1	0	1	3	0.666667	0.333333	1498	18667	12.461	40
AAGACT	TTCTGA	1	1	1	1	4	0.666667	0.333333	1495	18675	12.492	21
AGCCT	TCGGA	1	1	1	1	4	0.4	0.6	1474	18299	12.415	26
ACAGGT	TGTCCA	1	1	1	1	4	0.5	0.5	1440	18165	12.615	31
AAGTGC	TTCACG	1	1	1	1	4	0.5	0.5	1433	17780	12.408	17
ACTCAT	TGAGTA	1	1	0	1	3	0.666667	0.333333	1413	17661	12.499	22
ATGGCC	TACCGG	1	1	1	1	4	0.333333	0.666667	1392	17484	12.56	23
AAGCT	TTCGA	1	1	1	1	4	0.6	0.4	1372	17375	12.664	23
AAGGT	TTCCA	1	1	1	0	3	0.6	0.4	1365	17146	12.561	29
AGAGCT	TCTCGA	1	1	1	1	4	0.5	0.5	1357	17075	12.583	27
ACTCT	TGAGA	1	1	0	1	3	0.6	0.4	1354	17364	12.824	68
ACCTAT	TGGATA	1	1	0	1	3	0.666667	0.333333	1324	17130	12.938	44
AGCGGC	TCGCCG	1	0	1	1	3	0.166667	0.833333	1306	17311	13.255	52
AGGGAT	TCCCTA	1	1	1	0	3	0.5	0.5	1251	15803	12.632	51
ACCAT	TGGTA	1	1	0	1	3	0.6	0.4	1244	16152	12.984	66
AGGCGC	TCCGCG	1	0	1	1	3	0.166667	0.833333	1237	15704	12.695	27
ACCCT	TGGGA	1	1	0	1	3	0.4	0.6	1231	15860	12.884	63
CCCGCG	GGGCGC	0	0	1	1	2	0	1	1218	16040	13.169	37
AGGAT	TCCTA	1	1	1	0	3	0.6	0.4	1193	16549	13.872	183
AGCCAT	TCGGTA	1	1	1	1	4	0.5	0.5	1190	14991	12.597	27
ATCATG	TAGTAC	1	1	1	1	4	0.666667	0.333333	1173	14923	12.722	37
ACTAG	TGATC	1	1	1	1	4	0.6	0.4	1158	14837	12.813	54
AGCCCT	TCGGGA	1	1	1	1	4	0.333333	0.666667	1132	14405	12.725	41
ACCGCC	TGGCGG	1	0	1	1	3	0.166667	0.833333	1130	15029	13.3	40
AACCT	TTGGA	1	1	0	1	3	0.6	0.4	1127	14258	12.651	54
AAGGGT	TTCCCA	1	1	1	0	3	0.5	0.5	1111	13916	12.526	21
AACT	TTGA	1	1	0	1	3	0.75	0.25	1109	15851	14.293	51
ACACCT	TGTGGA	1	1	0	1	3	0.5	0.5	1089	13773	12.647	35
AACTT	TTGAA	1	1	0	1	3	0.8	0.2	1073	13135	12.241	17
AAGGCT	TTCCGA	1	1	1	1	4	0.5	0.5	1068	13307	12.46	23
ACCCAT	TGGGTA	1	1	0	1	3	0.5	0.5	1067	13302	12.467	24
AGCCGC	TCGGCG	1	0	1	1	3	0.166667	0.833333	1064	13725	12.899	39
CG	GC	0	0	1	1	2	0	1	1039	15061	14.496	28
ACCGAG	TGGCTC	1	0	1	1	3	0.333333	0.666667	1020	12397	12.154	18
ACTAGG	TGATCC	1	1	1	1	4	0.5	0.5	1016	12656	12.457	26
AAGCCT	TTCGGA	1	1	1	1	4	0.5	0.5	997	12449	12.486	20
AGCGGG	TCGCCC	1	0	1	1	3	0.166667	0.833333	993	12901	12.992	35
ACCTAG	TGGATC	1	1	1	1	4	0.5	0.5	986	12312	12.487	22
CCGCG	GGCGC	0	0	1	1	2	0	1	962	12693	13.194	30
ACGC	TGCG	1	0	1	1	3	0.25	0.75	862	12201	14.154	49
AGCCGG	TCGGCC	1	0	1	1	3	0.166667	0.833333	822	10911	13.274	42
AGCT	TCGA	1	1	1	1	4	0.5	0.5	820	11480	14	35
ACGGGG	TGCCCC	1	0	1	1	3	0.166667	0.833333	814	10432	12.816	47
AGATCT	TCTAGA	1	1	1	1	4	0.666667	0.333333	814	10546	12.956	54
AGAGCG	TCTCGC	1	0	1	1	3	0.333333	0.666667	780	10490	13.449	37
AGCTAT	TCGATA	1	1	1	1	4	0.666667	0.333333	768	9750	12.695	26
ACTAGC	TGATCG	1	1	1	1	4	0.5	0.5	717	8907	12.423	21
AGGGCG	TCCCGC	1	0	1	1	3	0.166667	0.833333	687	8983	13.076	35
CCCGGG	GGGCCC	0	0	1	1	2	0	1	670	8541	12.748	23
AGCGCC	TCGCGG	1	0	1	1	3	0.166667	0.833333	649	8244	12.703	36
AAGCTT	TTCGAA	1	1	1	1	4	0.666667	0.333333	648	8072	12.457	19
ACGCGC	TGCGCG	1	0	1	1	3	0.166667	0.833333	648	8694	13.417	117
ACGGAG	TGCCTC	1	0	1	1	3	0.333333	0.666667	643	8518	13.247	47
ACGGCC	TGCCGG	1	0	1	1	3	0.166667	0.833333	640	8136	12.713	26
ACCCCG	TGGGGC	1	0	1	1	3	0.166667	0.833333	603	7847	13.013	58
AAAACG	TTTTGC	1	0	1	1	3	0.666667	0.333333	592	7346	12.409	17
AGGCCT	TCCGGA	1	1	1	1	4	0.333333	0.666667	559	6950	12.433	17
CCGCGG	GGCGCC	0	0	1	1	2	0	1	557	7026	12.614	23
AGCCCG	TCGGGC	1	0	1	1	3	0.166667	0.833333	540	7140	13.222	48
ACGTGC	TGCACG	1	1	1	1	4	0.333333	0.666667	520	6565	12.625	23
ACGAGG	TGCTCC	1	0	1	1	3	0.333333	0.666667	488	6310	12.93	24
ACGTCC	TGCAGG	1	1	1	1	4	0.333333	0.666667	464	5782	12.461	28
ACTAGT	TGATCA	1	1	1	1	4	0.666667	0.333333	456	5710	12.522	22
AGCG	TCGC	1	0	1	1	3	0.25	0.75	450	6245	13.878	26
AGGCG	TCCGC	1	0	1	1	3	0.2	0.8	450	6026	13.391	30
ACCCGC	TGGGCG	1	0	1	1	3	0.166667	0.833333	444	5675	12.782	28
AAGCGG	TTCGCC	1	0	1	1	3	0.333333	0.666667	428	5393	12.6	23
CCGGCG	GGCCGC	0	0	1	1	2	0	1	425	5408	12.725	22
AACGG	TTGCC	1	0	1	1	3	0.4	0.6	424	6313	14.889	54
ACCGGC	TGGCCG	1	0	1	1	3	0.166667	0.833333	406	5236	12.897	19
ACACGG	TGTGCC	1	0	1	1	3	0.333333	0.666667	403	4988	12.377	19
AGCGG	TCGCC	1	0	1	1	3	0.2	0.8	402	5149	12.808	26
CCGG	GGCC	0	0	1	1	2	0	1	398	5125	12.877	20
ACGATG	TGCTAC	1	1	1	1	4	0.5	0.5	381	4859	12.753	23
ACGTAT	TGCATA	1	1	1	1	4	0.666667	0.333333	374	5075	13.57	36
AGCGC	TCGCG	1	0	1	1	3	0.2	0.8	358	4617	12.897	30
AGCCG	TCGGC	1	0	1	1	3	0.2	0.8	343	4730	13.79	179
ATGCGC	TACGCG	1	1	1	1	4	0.333333	0.666667	339	4163	12.28	21
ACGGGC	TGCCCG	1	0	1	1	3	0.166667	0.833333	318	3987	12.538	20
ACCGGG	TGGCCC	1	0	1	1	3	0.166667	0.833333	311	3953	12.711	23
ACACGT	TGTGCA	1	1	1	1	4	0.5	0.5	302	3831	12.685	53
ACGG	TGCC	1	0	1	1	3	0.25	0.75	300	4834	16.113	55
AAGGCG	TTCCGC	1	0	1	1	3	0.333333	0.666667	297	3730	12.559	29
ACGGG	TGCCC	1	0	1	1	3	0.2	0.8	281	3822	13.601	36
ACCGTC	TGGCAG	1	1	1	1	4	0.333333	0.666667	279	3565	12.778	34
AATCG	TTAGC	1	1	1	1	4	0.6	0.4	273	3770	13.81	25
ACCCGG	TGGGCC	1	0	1	1	3	0.166667	0.833333	270	3439	12.737	29
AAACGG	TTTGCC	1	0	1	1	3	0.5	0.5	268	3302	12.321	18
ACGCC	TGCGG	1	0	1	1	3	0.2	0.8	263	3460	13.156	29
ATCGCC	TAGCGG	1	1	1	1	4	0.333333	0.666667	262	3284	12.534	29
ACGCTC	TGCGAG	1	1	1	1	4	0.333333	0.666667	253	3230	12.767	41
AAGCCG	TTCGGC	1	0	1	1	3	0.333333	0.666667	252	3139	12.456	32
AAGACG	TTCTGC	1	0	1	1	3	0.5	0.5	250	3240	12.96	37
ACTCCG	TGAGGC	1	1	1	1	4	0.333333	0.666667	246	3083	12.533	22
ATCCGC	TAGGCG	1	1	1	1	4	0.333333	0.666667	243	3104	12.774	27
ACCGTG	TGGCAC	1	1	1	1	4	0.333333	0.666667	235	2922	12.434	20
AACGTG	TTGCAC	1	1	1	1	4	0.5	0.5	232	2875	12.392	21
ACAGCG	TGTCGC	1	0	1	1	3	0.333333	0.666667	228	2877	12.618	22
ACGCAG	TGCGTC	1	0	1	1	3	0.333333	0.666667	227	2883	12.7	44
AAAGCG	TTTCGC	1	0	1	1	3	0.5	0.5	221	2767	12.52	17
AACGGG	TTGCCC	1	0	1	1	3	0.333333	0.666667	205	2582	12.595	19
AGCGCG	TCGCGC	1	0	1	1	3	0.166667	0.833333	204	2628	12.882	23
AACTCG	TTGAGC	1	1	1	1	4	0.5	0.5	196	2427	12.383	16
AAACG	TTTGC	1	0	1	1	3	0.6	0.4	193	2599	13.466	39
AACGAG	TTGCTC	1	0	1	1	3	0.5	0.5	193	2405	12.461	18
ACGCTG	TGCGAC	1	1	1	1	4	0.333333	0.666667	191	2361	12.361	15
ACCTCG	TGGAGC	1	1	1	1	4	0.333333	0.666667	189	2368	12.529	21
ACCGC	TGGCG	1	0	1	1	3	0.2	0.8	187	2440	13.048	29
ACGGCG	TGCCGC	1	0	1	1	3	0.166667	0.833333	173	2283	13.197	35
ACTCGG	TGAGCC	1	1	1	1	4	0.333333	0.666667	165	2078	12.594	24
AAACGT	TTTGCA	1	1	1	1	4	0.666667	0.333333	157	1931	12.299	16
AACGAC	TTGCTG	1	0	1	1	3	0.5	0.5	156	2051	13.147	18
ACCACG	TGGTGC	1	0	1	1	3	0.333333	0.666667	156	1977	12.673	23
AACACG	TTGTGC	1	0	1	1	3	0.5	0.5	154	1901	12.344	18
AAGCGC	TTCGCG	1	0	1	1	3	0.333333	0.666667	153	1925	12.582	21
ACACCG	TGTGGC	1	0	1	1	3	0.333333	0.666667	152	1865	12.27	16
AAACCG	TTTGGC	1	0	1	1	3	0.5	0.5	149	1840	12.349	18
ACCGGT	TGGCCA	1	1	1	1	4	0.333333	0.666667	147	1784	12.136	17
ACG	TGC	1	0	1	1	3	0.333333	0.666667	147	2263	15.395	53
AACCGG	TTGGCC	1	0	1	1	3	0.333333	0.666667	141	1795	12.73	23
ACGGC	TGCCG	1	0	1	1	3	0.2	0.8	136	1718	12.632	24
AAATCG	TTTAGC	1	1	1	1	4	0.666667	0.333333	135	1670	12.37	23
ATCCCG	TAGGGC	1	1	1	1	4	0.333333	0.666667	134	1744	13.015	30
AACCCG	TTGGGC	1	0	1	1	3	0.333333	0.666667	133	1968	14.797	71
AACGGC	TTGCCG	1	0	1	1	3	0.333333	0.666667	133	1643	12.353	19
ACTCGC	TGAGCG	1	1	1	1	4	0.333333	0.666667	132	1640	12.424	17
ACCCG	TGGGC	1	0	1	1	3	0.2	0.8	125	1609	12.872	24
AAGTCG	TTCAGC	1	1	1	1	4	0.5	0.5	124	1549	12.492	18
ACGATC	TGCTAG	1	1	1	1	4	0.5	0.5	123	1542	12.537	27
ACGAGC	TGCTCG	1	0	1	1	3	0.333333	0.666667	121	1482	12.248	15
AAACGC	TTTGCG	1	0	1	1	3	0.5	0.5	120	1469	12.242	14
AACG	TTGC	1	0	1	1	3	0.5	0.5	120	1714	14.283	48
AACGCC	TTGCGG	1	0	1	1	3	0.333333	0.666667	116	1444	12.448	21
ATCGGC	TAGCCG	1	1	1	1	4	0.333333	0.666667	115	1425	12.391	17
ACGCAT	TGCGTA	1	1	1	1	4	0.5	0.5	114	1407	12.342	17
ACGCGG	TGCGCC	1	0	1	1	3	0.166667	0.833333	110	1377	12.518	17
AATACG	TTATGC	1	1	1	1	4	0.666667	0.333333	109	1332	12.22	17
ACGCCG	TGCGGC	1	0	1	1	3	0.166667	0.833333	105	1366	13.01	17
ACGAG	TGCTC	1	0	1	1	3	0.4	0.6	101	1425	14.109	58
AATCGG	TTAGCC	1	1	1	1	4	0.5	0.5	95	1157	12.179	15
ACCGCG	TGGCGC	1	0	1	1	3	0.166667	0.833333	94	1210	12.872	20
ACGTC	TGCAG	1	1	1	1	4	0.4	0.6	94	1383	14.713	43
AACCGC	TTGGCG	1	0	1	1	3	0.333333	0.666667	90	1117	12.411	18
ACTGCG	TGACGC	1	1	1	1	4	0.333333	0.666667	90	1113	12.367	17
AATCCG	TTAGGC	1	1	1	1	4	0.5	0.5	88	1073	12.193	16
AACGAT	TTGCTA	1	1	1	1	4	0.666667	0.333333	87	1073	12.333	17
ACATCG	TGTAGC	1	1	1	1	4	0.5	0.5	87	1066	12.253	15
AGCTCG	TCGAGC	1	1	1	1	4	0.333333	0.666667	86	1050	12.209	15
ACCGCT	TGGCGA	1	1	1	1	4	0.333333	0.666667	84	1077	12.821	18
AACGTC	TTGCAG	1	1	1	1	4	0.5	0.5	83	1020	12.289	15
ACGTAG	TGCATC	1	1	1	1	4	0.5	0.5	78	966	12.385	16
AATGCG	TTACGC	1	1	1	1	4	0.5	0.5	76	926	12.184	14
AACGCT	TTGCGA	1	1	1	1	4	0.5	0.5	71	884	12.451	17
ACGGAT	TGCCTA	1	1	1	1	4	0.5	0.5	71	867	12.211	17
ACGGCT	TGCCGA	1	1	1	1	4	0.333333	0.666667	71	901	12.69	18
AAGCG	TTCGC	1	0	1	1	3	0.4	0.6	66	840	12.727	19
ACCGG	TGGCC	1	0	1	1	3	0.2	0.8	66	837	12.682	16
ACGCCT	TGCGGA	1	1	1	1	4	0.333333	0.666667	64	808	12.625	23
ACGAT	TGCTA	1	1	1	1	4	0.6	0.4	63	980	15.556	84
AATTCG	TTAAGC	1	1	1	1	4	0.666667	0.333333	62	765	12.339	17
ACACG	TGTGC	1	0	1	1	3	0.4	0.6	62	795	12.823	24
AATCGT	TTAGCA	1	1	1	1	4	0.666667	0.333333	59	717	12.153	14
AACCG	TTGGC	1	0	1	1	3	0.4	0.6	54	705	13.056	34
AATCGC	TTAGCG	1	1	1	1	4	0.5	0.5	54	664	12.296	14
ATCG	TAGC	1	1	1	1	4	0.5	0.5	54	721	13.352	21
ACGACT	TGCTGA	1	1	1	1	4	0.5	0.5	53	667	12.585	23
AACGT	TTGCA	1	1	1	1	4	0.6	0.4	51	960	18.824	64
AACCGT	TTGGCA	1	1	1	1	4	0.5	0.5	50	608	12.16	14
ATCCGG	TAGGCC	1	1	1	1	4	0.333333	0.666667	49	614	12.531	16
AACGTT	TTGCAA	1	1	1	1	4	0.666667	0.333333	48	588	12.25	15
AACGGT	TTGCCA	1	1	1	1	4	0.5	0.5	47	581	12.362	14
AAGCGT	TTCGCA	1	1	1	1	4	0.5	0.5	45	563	12.511	18
ACCG	TGGC	1	0	1	1	3	0.25	0.75	45	608	13.511	31
ACGAGT	TGCTCA	1	1	1	1	4	0.5	0.5	44	545	12.386	15
AGCGAT	TCGCTA	1	1	1	1	4	0.5	0.5	42	513	12.214	14
ATCGC	TAGCG	1	1	1	1	4	0.4	0.6	42	583	13.881	53
ACCCGT	TGGGCA	1	1	1	1	4	0.333333	0.666667	40	492	12.3	17
ATATCG	TATAGC	1	1	1	1	4	0.666667	0.333333	36	442	12.278	18
AACGC	TTGCG	1	0	1	1	3	0.4	0.6	34	456	13.412	34
ACCGAT	TGGCTA	1	1	1	1	4	0.5	0.5	32	392	12.25	16
ACGCG	TGCGC	1	0	1	1	3	0.2	0.8	31	387	12.484	16
ATCCG	TAGGC	1	1	1	1	4	0.4	0.6	30	388	12.933	24
ACTCG	TGAGC	1	1	1	1	4	0.4	0.6	29	361	12.448	15
ACGT	TGCA	1	1	1	1	4	0.5	0.5	27	386	14.296	31
AACGCG	TTGCGC	1	0	1	1	3	0.333333	0.666667	25	308	12.32	15
ACGCT	TGCGA	1	1	1	1	4	0.4	0.6	24	329	13.708	24
ACCGT	TGGCA	1	1	1	1	4	0.4	0.6	14	190	13.571	33
AGCGCT	TCGCGA	1	1	1	1	4	0.333333	0.666667	14	177	12.643	15
ATCGCG	TAGCGC	1	1	1	1	4	0.333333	0.666667	10	122	12.2	13
ACGTCG	TGCAGC	1	1	1	1	4	0.333333	0.666667	8	99	12.375	13
ACGCGT	TGCGCA	1	1	1	1	4	0.333333	0.666667	2	24	12	12
