# Supplementary material for: Finding and extending ancient simple sequence repeat-derived regions in the human genome
Source: Mob DNA. 2020 Feb 17;11:11. doi: 10.1186/s13100-020-00206-y (PMC7027126; doi:10.1186/s13100-020-00206-y)
Supplement: Supplementary file 9 — Additional file 9: Table S4. SSR-clouds construction summary. [file 13100_2020_206_MOESM9_ESM.xlsx]

## Sheet: merge30
		Highest Cloud Stringency of Locus						FDR ≤ %5
		Perfect Repeats		Mid-stringency		Low Stringency
		Loci	bp	Loci	bp	Loci	bp	Loci	bp
Poly-A	SSR-Clouds TRF Intersection	454655	11649451	616750	16209662	665794	17446377	660870	17373267
	Total SSR-Cloud Recovery of TRF	0.679584	0.630775	0.921871	0.877694	0.995178	0.944658	0.987818	0.940699
	Novel Clouds	241932	14420787	862842	39084443	2151156	67376882	1484085	56519523
(AC)n	SSR-Clouds TRF Intersection	120822	5311956	144057	6394349	148027	6573040	148027	6573040
	Total SSR-Cloud Recovery of TRF	0.81303	0.717457	0.969382	0.86365	0.996097	0.887785	0.996097	0.887785
	Novel Clouds	27486	4207203	696337	27533146	1524044	46227577	1524044	46227577
All Motifs	SSR-Clouds TRF Intersection	1762767	64154932	1974700	70907679	2119427	74288802	1956493	71532092
	Total SSR-Cloud Recovery of TRF	0.796762	0.72503	0.892554	0.801344	0.95797	0.839555	0.884325	0.808401
	Novel Clouds	1922645	73344350	2504656	91070015	6072473	160927330	1889528	89725301
Table S4. SSR-clouds recovery of Tandem Repeats Finder (TRF) loci
SSR-clouds loci with a merge distance of 30 bp were divided into 3 nested sets based on the most stringent oligo used to annotate each locus and compared to TRF loci. Comparisons were also made for SSR-clouds loci with FDR ≤ 5%. Cells in the table report the number of SSR-clouds loci that overlap TRF loci and the number of bp within overlapping loci. We also report the number of novel SSR-clouds …
